# Supplementary material for: The Role of Mre Factors and Cell Division in Peptidoglycan Growth in the Multicellular Cyanobacterium Anabaena
Source: mBio. 2022 Jul 25;13(4):e01165-22. doi: 10.1128/mbio.01165-22 (PMC9426583; doi:10.1128/mbio.01165-22)
Supplement: DATA SET S1 [file mbio.01165-22-s0001.xlsx]

## Sheet: Lateral fluorescence
t Student				t Student				t Student				t Student
WT-WT NH4				WT-mreB mutant NH4				WT-mreC mutant NH4				WT-mreD mutant NH4
Lateral fluorescence				Lateral fluorescence				Lateral fluorescence				Lateral fluorescence
Condition	Condition	Sig.		Condition	Condition	Sig.		Condition	Condition	Sig.		Condition	Condition	Sig.
WT 24h	WT 48h	0.671211		WT 24h	CSCV1 24h	0.00430356		WT 24h	CSCV4 24h	0.429656		WT 24h	CSCV2 24h	2.35023e-05
	WT 72h	0.412248			CSCV1 48h	0.143228			CSCV4 48h	0.894813			CSCV2 48h	0.000689024
	WT 168h	4.066e-05			CSCV1 72h	0.00237794			CSCV4 72h	0.239961			CSCV2 72h	0.000102189
	WT 216h	0.000181188			CSCV1 216h	0.000942512			CSCV4 216h	0.021738			CSCV2 216h	0.0101175
WT 48h	WT 72h	0.737191		WT 48h	CSCV1 24h	0.00964449		WT 48h	CSCV4 24h	0.69481		WT 48h	CSCV2 24h	4.98515e-05
	WT 168h	2.25982e-06			CSCV1 48h	0.267396			CSCV4 48h	0.536274			CSCV2 48h	0.00158459
	WT 216h	1.98918e-05			CSCV1 72h	0.00548383			CSCV4 72h	0.0940694			CSCV2 72h	0.000215946
WT 72h	WT 168h	4.84001e-11			CSCV1 216h	0.00219537			CSCV4 216h	0.00465572			CSCV2 216h	0.0224628
	WT 216h	4.75249e-08		WT 72h	CSCV1 24h	0.00243888		WT 72h	CSCV4 24h	0.880224		WT 72h	CSCV2 24h	2.26523e-06
WT 168h	WT 216h	0.809792			CSCV1 48h	0.269338			CSCV4 48h	0.175278			CSCV2 48h	0.000111958
					CSCV1 72h	0.000733411			CSCV4 72h	0.00725589			CSCV2 72h	3.71187e-05
					CSCV1 216h	0.000131024			CSCV4 216h	2.10736e-05			CSCV2 216h	0.00754974
				WT 216h	CSCV1 24h	1.65757e-10		WT 216h	CSCV4 24h	1.78947e-06		WT 216h	CSCV2 24h	5.13917e-13
					CSCV1 48h	1.2746e-07			CSCV4 48h	8.52693e-06			CSCV2 48h	2.4657e-12
					CSCV1 72h	1.43202e-11			CSCV4 72h	0.00220026			CSCV2 72h	4.37841e-11
					CSCV1 216h	1.3755e-12			CSCV4 216h	0.0688903			CSCV2 216h	3.74002e-10

## Sheet: Septal fluorescence
t Student				t Student				t Student				t Student
WT-WT NH4				WT-mreB mutant NH4				WT-mreC mutant NH4				WT-mreD mutant NH4
Septal fluorescence				Septal fluorescence				Septal fluorescence				Septal fluorescence
Condition	Condition	Sig.		Condition	Condition	Sig.		Condition	Condition	Sig.		Condition	Condition	Sig.
WT 24h	WT 48h	0.815989		WT 24h	CSCV1 24h	0.132731		WT 24h	CSCV4 24h	0.0665048		WT 24h	CSCV2 24h	0.000899175
	WT 72h	0.64872			CSCV1 48h	0.487668			CSCV4 48h	0.136445			CSCV2 48h	0.200995
	WT 168h	0.0036884			CSCV1 72h	0.609545			CSCV4 72h	0.339021			CSCV2 72h	0.157092
	WT 216h	0.00432697			CSCV1 216h	7.63055e-05			CSCV4 216h	0.0975996			CSCV2 216h	0.00119549
WT 48h	WT 72h	0.880125		WT 48h	CSCV1 24h	0.117283		WT 48h	CSCV4 24h	0.0617713		WT 48h	CSCV2 24h	0.000899175
	WT 168h	0.016767			CSCV1 48h	0.656527			CSCV4 48h	0.124022			CSCV2 48h	0.176241
	WT 216h	0.0122031			CSCV1 72h	0.501005			CSCV4 72h	0.493636			CSCV2 72h	0.138463
WT 72h	WT 168h	0.00365435			CSCV1 216h	0.000198943			CSCV4 216h	0.0905432			CSCV2 216h	0.00199612
	WT 216h	0.00580898		WT 72h	CSCV1 24h	0.0442405		WT 72h	CSCV4 24h	0.0161663		WT 72h	CSCV2 24h	3.21248e-05
WT 168h	WT 216h	0.453805			CSCV1 48h	0.678718			CSCV4 48h	0.0271581			CSCV2 48h	0.0521234
					CSCV1 72h	0.266176			CSCV4 72h	0.475584			CSCV2 72h	0.0480171
					CSCV1 216h	4.16e-07			CSCV4 216h	0.0191947			CSCV2 216h	2.39231e-05
				WT 216h	CSCV1 24h	0.000655335		WT 216h	CSCV4 24h	0.00022699		WT 216h	CSCV2 24h	1.53587e-06
					CSCV1 48h	0.0699604			CSCV4 48h	0.000298553			CSCV2 48h	0.000555756
					CSCV1 72h	0.00263083			CSCV4 72h	0.107782			CSCV2 72h	0.000619674
					CSCV1 216h	1.36439e-07			CSCV4 216h	0.00022912			CSCV2 216h	1.62998e-06

## Sheet: Ratio
t Student				t Student				t Student				t Student				t Student
WT-WT NH4				24h NH4				48h NH4				72h NH4				216h NH4
Lateral/Septal Ratio fluorescence				Lateral/Septal Ratio fluorescence				Lateral/Septal Ratio fluorescence				Lateral/Septal Ratio fluorescence				Lateral/Septal Ratio fluorescence
Condition	Condition	Sig.		Condition	Condition	Sig.		Condition	Condition	Sig.		Condition	Condition	Sig.		Condition	Condition	Sig.
WT 24h	WT 48h	0.214172		WT	CSCV1	0.0004064		WT	CSCV1	0.000302195		WT	CSCV1	0.00271223		WT	CSCV1	4.37239e-09
	WT 72h	0.0104881			CSCV4	0.530539			CSCV4	0.00980458			CSCV4	0.0907285			CSCV4	0.000218325
	WT 168h	0.00012924			CSCV2	0.000174822			CSCV2	6.01202e-06			CSCV2	1.15857e-05			CSCV2	1.25677e-05
	WT 216h	0.000262678		CSCV1	CSCV4	7.47778e-05		CSCV1	CSCV4	2.84544e-05		CSCV1	CSCV4	0.00169564		CSCV1	CSCV4	1.31473e-12
WT 48h	WT 72h	0.10525			CSCV2	0.914989			CSCV2	0.868655			CSCV2	0.560895			CSCV2	0.892382
	WT 168h	3.59576e-08		CSCV4	CSCV2	9.65287e-06		CSCV4	CSCV2	2.59661e-07		CSCV4	CSCV2	2.68808e-05		CSCV4	CSCV2	5.48646e-08
	WT 216h	2.26832e-08
WT 72h	WT 168h	4.10485e-11
	WT 216h	9.37076e-12
WT 168h	WT 216h	0.490976
